# Supplementary material for: Association of red blood cell distribution width with hospital admission and in-hospital mortality across all-cause adult emergency department visits
Source: JAMIA Open. 2023 Jul 13;6(3):ooad053. doi: 10.1093/jamiaopen/ooad053 (PMC10368803; doi:10.1093/jamiaopen/ooad053)
Supplement: ooad053_Supplementary_Data [file ooad053_supplementary_data.zip]

Archive with 6 entries (6 files):
- rdw_supplement_JAMIA_v2.docx
- TableS1.csv
- TableS2.csv
- TableS3.csv
- TableS4.csv
- TableS5.csv
