# Supplementary material for: Association of red blood cell distribution width with hospital admission and in-hospital mortality across all-cause adult emergency department visits
Source: JAMIA Open. 2023 Jul 13;6(3):ooad053. doi: 10.1093/jamiaopen/ooad053 (PMC10368803; doi:10.1093/jamiaopen/ooad053)
Supplement: ooad053_Supplementary_Data [file ooad053_supplementary_data.zip › TableS1.csv]

Diagnosis Category	N (all visits)	Mean RDW (all visits)	Standard Deviation of RDW (all visits)	N (discharges)	Mean RDW (discharges)	Standard Deviation of RDW (discharges)	N (admissions)	Mean RDW (admissions)	Standard Deviation of RDW (admissions)	N (admitted survivors)	Mean RDW (admitted survivors)	Standard Deviation of RDW (admitted survivors)	N (in-hospital mortality)	Mean RDW (in-hospital mortality)	Standard Deviation of RDW (in-hospital mortality)	p-value (ED discharges vs hospital admission)	p-value (admitted survivors vs in-hospital mortality)
Abdominal hernia	1827	14.85	2.55	626	14.05	1.98	1201	15.26	2.71	1174	15.22	2.70	27	16.84	2.66	<2e-16	0.00001
Abdominal pain and other digestive/abdomen signs and symptoms	42477	14.54	2.68	23567	13.65	2.00	18910	15.64	2.99	18250	15.56	2.94	660	18.02	3.31	<2e-16	<2e-16
Abnormal findings without diagnosis	25730	15.19	2.81	3624	14.03	2.19	22106	15.38	2.85	21007	15.30	2.80	1099	16.98	3.27	<2e-16	<2e-16
Acquired absence of limb or organ	2195	15.36	2.81	299	14.37	2.65	1896	15.52	2.80	1844	15.44	2.74	52	18.22	3.62	<2e-16	0.00000
Acquired deformities (excluding foot)	228	15.55	3.16	27	14.26	2.77	201	15.72	3.17	199	15.73	3.19	2	14.45	1.06	0.00510	0.88000
Acquired foot deformities	232	14.87	2.58	20	13.84	1.40	212	14.97	2.64	208	14.97	2.63	4	14.93	3.81	0.07300	0.65000
Acute and chronic tonsillitis	261	13.16	1.59	164	12.95	1.33	97	13.52	1.91	96	13.46	1.82	1	19.50	NA	0.02100	0.09200
Acute and unspecified renal failure	19036	15.78	2.84	1411	14.57	2.22	17625	15.88	2.86	16041	15.76	2.78	1584	17.11	3.34	<2e-16	<2e-16
Acute bronchitis	1220	14.53	2.37	591	13.98	2.07	629	15.04	2.52	606	14.93	2.38	23	18.19	3.83	<2e-16	0.00000
Acute hemorrhagic cerebrovascular disease	2231	14.34	2.30	155	13.75	1.81	2076	14.38	2.32	1887	14.23	2.19	189	15.87	3.01	0.00048	<2e-16
Acute myocardial infarction	5889	14.89	2.50	281	14.31	2.31	5608	14.92	2.50	5183	14.82	2.42	425	16.08	3.15	0.00001	<2e-16
Acute phlebitis; thrombophlebitis and thromboembolism	4711	15.85	3.05	759	14.50	2.51	3952	16.10	3.08	3724	16.04	3.06	228	17.21	3.25	<2e-16	0.00000
Acute posthemorrhagic anemia	5011	16.40	3.36	347	16.91	3.82	4664	16.36	3.32	4325	16.25	3.28	339	17.86	3.44	0.02700	<2e-16
Acute pulmonary embolism	2476	15.54	3.02	308	14.46	2.79	2168	15.70	3.02	2030	15.63	3.04	138	16.71	2.61	<2e-16	0.00000
Adverse effects of drugs and medicaments, initial encounter	4974	16.01	3.03	526	14.88	2.87	4448	16.15	3.02	4170	16.04	2.96	278	17.71	3.41	<2e-16	<2e-16
Adverse effects of drugs and medicaments, subsequent encounter	103	15.47	2.67	14	14.38	2.09	89	15.65	2.72	88	15.66	2.73	1	14.30	NA	0.07000	0.63000
Alcohol-related disorders	4302	14.58	2.64	1984	14.13	2.31	2318	14.97	2.84	2269	14.94	2.81	49	16.32	3.64	<2e-16	0.00005
Allergic reactions	706	14.07	2.37	417	13.58	2.09	289	14.79	2.55	282	14.79	2.57	7	14.86	1.85	0.00000	0.17000
Allergic reactions, subsequent encounter	124	14.68	2.62	37	14.02	1.81	87	14.97	2.86	86	14.95	2.88	1	16.60	NA	0.08900	0.26000
Amputation of a limb, initial encounter	175	14.39	2.32	39	13.15	1.10	136	14.75	2.45	134	14.73	2.46	2	16.10	0.71	0.00010	0.14000
Anal and rectal conditions	1035	15.44	2.99	337	14.07	2.35	698	16.11	3.05	669	16.01	3.02	29	18.29	3.03	<2e-16	0.00000
Anxiety and fear-related disorders	7581	14.58	2.57	2542	13.42	1.69	5039	15.16	2.74	4814	15.09	2.71	225	16.62	2.90	<2e-16	<2e-16
Aortic and peripheral arterial embolism or thrombosis	405	15.57	2.85	29	13.50	1.58	376	15.73	2.86	352	15.70	2.83	24	16.17	3.34	0.00000	0.42000
Aortic; peripheral; and visceral artery aneurysms	1180	15.10	2.53	224	14.22	1.99	956	15.31	2.59	910	15.23	2.56	46	16.86	2.80	0.00000	0.00000
Aplastic anemia	20803	16.51	3.10	2677	16.83	3.37	18126	16.46	3.06	17260	16.39	3.02	866	17.90	3.45	0.00001	<2e-16
Appendicitis and other appendiceal conditions	1739	13.02	1.55	558	12.76	1.15	1181	13.14	1.69	1180	13.14	1.69	1	15.90	NA	0.00002	0.12000
Arterial dissections	443	14.18	2.27	84	13.40	1.28	359	14.37	2.41	354	14.34	2.37	5	16.28	4.25	0.00026	0.24000
Aseptic necrosis and osteonecrosis	534	17.81	3.89	53	16.50	2.57	481	17.95	3.99	475	17.95	3.98	6	18.38	4.92	0.03000	0.83000
Aspiration pneumonitis	3047	15.66	2.76	113	14.89	2.83	2934	15.69	2.75	2587	15.52	2.63	347	16.99	3.22	0.00005	<2e-16
Asthma.y	3436	14.67	2.50	874	13.97	1.99	2562	14.91	2.61	2510	14.88	2.60	52	16.09	2.98	<2e-16	0.00004
Bacterial infections	6540	15.74	2.84	246	14.18	2.29	6294	15.80	2.85	5910	15.69	2.78	384	17.50	3.30	<2e-16	<2e-16
Benign neoplasms	2182	15.26	3.03	636	14.75	3.11	1546	15.48	2.97	1504	15.40	2.94	42	18.10	3.06	<2e-16	0.00000
Benign ovarian cyst	900	13.40	1.92	755	13.18	1.63	145	14.54	2.74	143	14.50	2.72	2	17.85	2.19	0.00000	0.02600
Biliary tract disease	4808	15.21	2.99	1173	13.69	1.84	3635	15.70	3.12	3482	15.57	3.02	153	18.80	3.86	<2e-16	<2e-16
Bipolar and related disorders	2067	13.91	2.02	1169	13.29	1.45	898	14.73	2.35	887	14.70	2.33	11	16.71	2.80	<2e-16	0.00036
Blindness and vision defects	2281	14.31	2.29	859	13.58	1.67	1422	14.74	2.50	1396	14.71	2.45	26	16.83	4.04	<2e-16	0.00030
Bone cancer	241	15.68	3.17	26	14.82	2.81	215	15.78	3.21	201	15.56	3.07	14	19.05	3.40	0.09200	0.00010
Breast cancer - all other types	1598	15.95	3.02	231	15.11	2.55	1367	16.09	3.07	1293	15.95	2.95	74	18.57	3.91	0.00000	0.00000
CNS abscess	202	14.42	1.92	8	15.25	1.75	194	14.39	1.93	189	14.32	1.81	5	17.18	3.91	0.13000	0.05600
COVID-19	3218	14.19	2.31	700	13.50	1.94	2518	14.39	2.36	2315	14.30	2.29	203	15.45	2.83	<2e-16	<2e-16
Calculus of urinary tract	2750	13.81	2.07	1699	13.15	1.39	1051	14.87	2.51	1035	14.84	2.48	16	17.11	3.35	<2e-16	0.00000
Cannabis-related disorders	438	14.21	2.69	202	13.23	1.46	236	15.05	3.18	231	14.99	3.12	5	17.76	5.18	0.00000	0.02700
Cardiac and circulatory congenital anomalies	1649	15.14	3.06	316	14.02	2.36	1333	15.40	3.15	1292	15.33	3.10	41	17.68	3.82	<2e-16	0.00000
Cardiac arrest and ventricular fibrillation	1320	15.39	2.86	16	13.13	1.13	1304	15.42	2.87	645	14.81	2.37	659	16.02	3.17	0.00006	0.00000
Cardiac dysrhythmias	19299	15.35	2.60	3292	14.24	2.05	16007	15.58	2.64	15190	15.51	2.60	817	16.93	3.03	<2e-16	<2e-16
Carrier status	847	15.46	2.50	43	14.50	2.09	804	15.51	2.51	758	15.38	2.42	46	17.54	3.07	0.00660	0.00000
Cataract and other lens disorders	778	15.30	2.91	98	13.90	1.80	680	15.50	2.98	647	15.36	2.92	33	18.32	2.82	0.00000	0.00000
Cerebral infarction	4231	14.69	2.50	418	14.16	2.17	3813	14.75	2.52	3604	14.67	2.45	209	16.06	3.23	0.00000	0.00000
Cerebral palsy	319	14.52	2.14	57	14.18	1.59	262	14.60	2.24	260	14.60	2.25	2	14.60	0.00	0.33000	0.49000
Chromosomal abnormalities	198	15.22	3.11	37	14.03	2.73	161	15.49	3.14	157	15.50	3.16	4	15.40	2.53	0.00026	0.60000
Chronic kidney disease	20940	15.78	2.63	2933	15.23	2.45	18007	15.87	2.65	17192	15.81	2.61	815	17.20	3.07	<2e-16	<2e-16
Chronic obstructive pulmonary disease and bronchiectasis	6466	15.41	2.55	910	14.69	2.29	5556	15.53	2.58	5317	15.48	2.55	239	16.74	2.88	<2e-16	<2e-16
Chronic phlebitis; thrombophlebitis and thromboembolism	706	16.24	2.97	85	15.14	2.75	621	16.40	2.97	600	16.35	2.95	21	17.65	3.34	0.00000	0.02100
Chronic rheumatic heart disease	841	16.26	2.95	59	14.71	2.09	782	16.38	2.97	729	16.27	2.90	53	17.86	3.55	0.00000	0.00015
Circulatory signs and symptoms	11287	14.66	2.66	4086	13.49	1.77	7201	15.32	2.84	6663	15.17	2.74	538	17.19	3.33	<2e-16	<2e-16
Coagulation and hemorrhagic disorders	7875	16.44	3.29	777	15.47	3.12	7098	16.55	3.30	6479	16.42	3.24	619	17.95	3.50	<2e-16	<2e-16
Coma; stupor; and brain damage	1827	15.43	2.79	189	13.79	1.89	1638	15.62	2.82	1347	15.52	2.77	291	16.07	3.01	<2e-16	0.00001
Complication of cardiovascular device, implant or graft, initial encounter	1758	15.82	2.56	420	15.39	2.43	1338	15.96	2.58	1290	15.91	2.54	48	17.31	3.39	0.00000	0.00080
Complication of cardiovascular device, implant or graft, subsequent encounter	735	16.31	2.76	90	15.20	2.00	645	16.47	2.82	623	16.42	2.78	22	17.71	3.61	0.00005	0.06900
Complication of genitourinary device, implant or graft, initial encounter	1317	15.40	2.44	368	14.79	2.26	949	15.64	2.46	908	15.58	2.45	41	16.90	2.52	0.00000	0.00003
Complication of genitourinary device, implant or graft, subsequent encounter	225	15.47	2.38	25	14.07	1.62	200	15.64	2.40	198	15.64	2.41	2	16.40	0.71	0.00063	0.32000
Complication of internal orthopedic device or implant, initial encounter	390	15.20	2.27	26	14.49	1.92	364	15.25	2.29	359	15.20	2.22	5	18.48	4.47	0.05000	0.04600
Complication of internal orthopedic device or implant, subsequent encounter	307	15.65	2.43	20	15.76	3.26	287	15.64	2.37	277	15.62	2.36	10	16.11	2.78	0.64000	0.61000
Complication of other surgical or medical care, injury, initial encounter	2577	15.52	2.70	428	14.81	2.45	2149	15.66	2.72	2074	15.61	2.70	75	17.20	2.97	0.00000	0.00000
Complication of other surgical or medical care, injury, subsequent encounter	589	16.05	2.74	28	14.71	2.55	561	16.11	2.74	544	16.10	2.73	17	16.59	3.19	0.00200	0.46000
Complication of transplanted organs or tissue, initial encounter	2853	15.76	2.86	240	15.09	2.19	2613	15.82	2.90	2514	15.72	2.82	99	18.28	3.82	0.00031	0.00000
Complication, sequela	677	16.05	2.58	58	14.84	2.12	619	16.16	2.59	596	16.14	2.60	23	16.83	2.36	0.00004	0.07300
Complications specified during the puerperium	180	14.17	2.15	100	14.10	2.22	80	14.26	2.07	76	14.22	2.09	4	15.08	1.45	0.59000	0.12000
Conditions due to neoplasm or the treatment of neoplasm	4703	16.68	3.03	294	16.44	3.25	4409	16.69	3.01	3965	16.57	2.96	444	17.77	3.26	0.03400	0.00000
Conduction disorders	4049	15.07	2.48	597	14.11	2.05	3452	15.23	2.51	3291	15.16	2.45	161	16.75	3.12	<2e-16	0.00000
Contact dermatitis	243	15.01	2.51	53	14.07	2.06	190	15.27	2.57	184	15.22	2.48	6	16.93	4.54	0.00074	0.30000
Cornea and external disease	1115	14.92	2.70	272	14.03	2.21	843	15.21	2.77	802	15.09	2.69	41	17.47	3.47	0.00000	0.00000
Coronary atherosclerosis and other heart disease	15415	15.07	2.45	2479	14.33	2.10	12936	15.21	2.48	12399	15.15	2.45	537	16.59	2.81	<2e-16	<2e-16
Crystal arthropathies (excluding gout)	235	15.25	2.66	24	14.59	2.43	211	15.33	2.68	206	15.25	2.60	5	18.32	4.49	0.06100	0.08300
Cystic fibrosis	344	15.26	2.44	42	15.30	2.27	302	15.25	2.46	293	15.18	2.41	9	17.57	3.33	0.68000	0.01800
Depressive disorders	6781	14.49	2.40	2295	13.48	1.60	4486	15.01	2.58	4387	14.96	2.55	99	17.07	3.04	<2e-16	<2e-16
Diabetes mellitus with complication	14332	15.12	2.55	2032	14.34	2.20	12300	15.25	2.58	11923	15.20	2.55	377	16.67	3.00	<2e-16	<2e-16
Diabetes mellitus without complication	7450	15.02	2.52	1117	14.18	2.04	6333	15.17	2.56	6151	15.11	2.52	182	17.12	3.29	<2e-16	<2e-16
Digestive congenital anomalies	351	15.98	3.84	40	16.01	4.90	311	15.98	3.69	299	15.91	3.72	12	17.62	2.53	0.19000	0.00820
Diseases of inner ear and related conditions	1166	13.52	1.72	959	13.36	1.46	207	14.25	2.50	206	14.25	2.50	1	15.00	NA	0.00000	0.18000
Diseases of middle ear and mastoid (except otitis media)	163	14.67	2.65	35	13.71	1.71	128	14.94	2.80	124	14.84	2.68	4	17.98	4.88	0.01300	0.06300
Diseases of mouth; excluding dental	1359	15.16	2.80	286	13.71	2.07	1073	15.55	2.84	972	15.41	2.80	101	16.89	2.86	<2e-16	0.00000
Diseases of white blood cells	8990	15.50	2.98	868	14.52	2.69	8122	15.60	2.99	7660	15.50	2.94	462	17.25	3.36	<2e-16	<2e-16
Dislocations, initial encounter	445	13.72	1.99	168	13.36	1.65	277	13.93	2.14	274	13.92	2.14	3	15.37	2.18	0.01100	0.13000
Disorders of jaw	149	14.22	2.20	45	13.58	1.65	104	14.49	2.36	102	14.42	2.24	2	18.15	6.43	0.00730	0.26000
Disorders of lipid metabolism	15572	14.60	2.29	2864	13.90	1.82	12708	14.76	2.35	12362	14.71	2.31	346	16.53	2.94	<2e-16	<2e-16
Disorders of teeth and gingiva	591	14.58	2.58	281	13.66	1.84	310	15.42	2.85	298	15.31	2.82	12	18.23	2.37	<2e-16	0.00003
Diverticulosis and diverticulitis	2431	14.07	2.08	1083	13.37	1.39	1348	14.64	2.35	1326	14.60	2.30	22	17.20	3.86	<2e-16	0.00000
Drug induced or toxic related condition	2655	15.74	2.85	276	14.53	2.29	2379	15.88	2.87	2257	15.79	2.84	122	17.64	2.97	<2e-16	0.00000
Dysphagia	2938	15.26	2.72	352	14.08	2.19	2586	15.42	2.75	2437	15.33	2.70	149	16.92	3.06	<2e-16	0.00000
Early, first or unspecified trimester hemorrhage	1084	13.22	1.58	1067	13.21	1.57	17	13.97	2.09	17	13.97	2.09	0	NA	NA	0.06800	NA
Ectopic pregnancy and complications of ectopic pregnancy	224	12.93	1.28	191	12.84	1.10	33	13.45	1.99	33	13.45	1.99	0	NA	NA	0.01000	NA
Effect of foreign body entering opening, initial encounter	783	14.94	2.58	194	13.34	1.42	589	15.46	2.66	504	15.25	2.54	85	16.74	3.02	<2e-16	0.00000
Effect of foreign body entering opening, subsequent encounter	166	15.37	2.55	15	12.92	1.11	151	15.61	2.53	132	15.41	2.37	19	17.05	3.15	0.00001	0.01200
Effect of other external causes, initial encounter	521	14.94	2.57	103	13.49	1.65	418	15.30	2.63	371	15.09	2.47	47	16.92	3.26	0.00000	0.00000
Encephalitis	282	14.08	2.28	19	13.18	1.53	263	14.15	2.32	251	14.02	2.24	12	16.83	2.31	0.03500	0.00004
Encounter for administrative purposes	145	14.57	2.39	11	13.84	1.41	134	14.64	2.45	126	14.48	2.34	8	17.00	3.06	0.38000	0.00510
Encounter for antineoplastic therapies	352	15.74	2.65	8	17.05	2.82	344	15.71	2.64	328	15.68	2.67	16	16.22	1.90	0.07600	0.23000
Encounter for observation and examination for conditions ruled out (excludes infectious disease, neoplasm, mental disorders)	541	15.44	2.87	71	13.85	2.23	470	15.68	2.88	430	15.52	2.78	40	17.35	3.46	0.00000	0.00014
Encounter for prophylactic measures (excludes immunization)	405	15.05	2.22	34	15.52	3.10	371	15.00	2.12	360	14.97	2.11	11	16.17	2.27	0.92000	0.06100
Endocarditis and endocardial disease	599	16.03	2.78	12	14.58	2.50	587	16.06	2.78	538	15.95	2.71	49	17.26	3.26	0.02300	0.00230
Endocrine system cancers - pancreas	1048	17.11	3.07	108	17.10	3.12	940	17.11	3.06	861	17.00	3.04	79	18.31	3.06	0.86000	0.00006
Endocrine system cancers - thyroid	270	15.38	2.48	38	14.34	2.00	232	15.56	2.51	217	15.46	2.43	15	16.95	3.31	0.00310	0.05600
Endometriosis	194	14.19	2.48	98	14.02	2.42	96	14.38	2.53	96	14.38	2.53	0	NA	NA	0.23000	NA
Epilepsy; convulsions	5563	14.51	2.47	1589	13.65	1.86	3974	14.85	2.60	3722	14.78	2.54	252	15.96	3.09	<2e-16	<2e-16
Erectile dysfunction	154	14.20	2.07	26	13.42	1.15	128	14.36	2.17	127	14.37	2.18	1	13.20	NA	0.03000	0.69000
Esophageal disorders	7661	15.05	2.64	1442	14.04	2.10	6219	15.28	2.69	6059	15.23	2.66	160	17.33	3.22	<2e-16	<2e-16
Essential hypertension	33570	14.83	2.36	6488	14.09	1.91	27082	15.00	2.43	26428	14.97	2.40	654	16.44	2.97	<2e-16	<2e-16
Exposure, encounters, screening or contact with infectious disease	899	14.66	2.60	280	13.52	1.82	619	15.17	2.73	590	15.10	2.72	29	16.44	2.69	<2e-16	0.00004
External cause codes: bites; initial encounter	178	13.15	1.09	109	13.00	0.98	69	13.38	1.20	69	13.38	1.20	0	NA	NA	0.01600	NA
External cause codes: complications of medical and surgical care, initial encounter	565	15.76	2.67	15	14.62	1.59	550	15.79	2.68	495	15.64	2.62	55	17.20	2.87	0.13000	0.00003
External cause codes: fall; initial encounter	4212	14.34	2.08	1933	14.13	1.86	2279	14.51	2.24	2228	14.48	2.21	51	16.11	3.12	0.00000	0.00000
External cause codes: firearm; initial encounter	200	13.57	1.79	50	13.64	2.10	150	13.54	1.68	147	13.56	1.69	3	12.53	0.61	0.72000	0.21000
External cause codes: motor vehicle traffic (MVT); initial encounter	2565	13.20	1.42	1414	13.13	1.32	1151	13.29	1.53	1135	13.27	1.52	16	14.29	1.89	0.00100	0.00210
External cause codes: pedestrian; not MVT; initial encounter	166	13.53	1.39	69	13.36	1.41	97	13.65	1.37	94	13.58	1.23	3	15.73	3.61	0.06000	0.16000
External cause codes: place of occurrence of the external cause	317	14.60	2.04	51	13.76	1.05	266	14.76	2.15	258	14.76	2.17	8	14.75	1.30	0.00084	0.43000
External cause codes: sequela	243	14.51	2.30	43	13.83	1.58	200	14.66	2.40	191	14.57	2.31	9	16.66	3.45	0.02800	0.01200
External cause codes: subsequent encounter	550	14.47	2.34	97	13.99	2.15	453	14.58	2.36	446	14.54	2.34	7	16.66	2.82	0.00550	0.01300
External cause codes: unspecified mechanism	185	13.47	1.56	133	13.36	1.54	52	13.77	1.59	51	13.79	1.59	1	12.40	NA	0.03200	0.32000
Feeding and eating disorders	231	13.94	2.20	78	13.46	1.63	153	14.18	2.41	153	14.18	2.41	0	NA	NA	0.04800	NA
Female reproductive system cancers - cervix	237	16.39	2.93	33	15.93	3.33	204	16.47	2.86	199	16.39	2.78	5	19.72	4.37	0.15000	0.03600
Female reproductive system cancers - endometrium	298	15.99	2.68	47	15.03	2.12	251	16.17	2.74	230	16.00	2.69	21	18.05	2.61	0.01200	0.00033
Female reproductive system cancers - ovary	649	16.10	2.81	97	16.24	2.82	552	16.07	2.81	525	16.02	2.81	27	17.09	2.65	0.42000	0.03000
Female reproductive system cancers - uterus	175	16.17	2.54	17	15.56	2.96	158	16.23	2.49	153	16.19	2.47	5	17.62	2.91	0.09200	0.20000
Fever	10104	15.06	2.78	2253	13.77	2.14	7851	15.43	2.83	7549	15.37	2.80	302	16.93	3.19	<2e-16	<2e-16
Fluid and electrolyte disorders	25195	15.55	2.89	3984	14.36	2.40	21211	15.77	2.92	19616	15.65	2.84	1595	17.29	3.36	<2e-16	<2e-16
Fracture of head and neck, initial encounter	1232	13.51	1.87	459	13.38	1.50	773	13.58	2.06	756	13.57	2.06	17	14.02	2.26	0.28000	0.21000
Fracture of lower limb (except hip), subsequent encounter	341	14.30	2.18	40	14.57	2.25	301	14.27	2.17	298	14.25	2.17	3	16.13	1.78	0.45000	0.06300
Fracture of the lower limb (except hip), initial encounter	1885	13.66	1.83	335	13.51	1.66	1550	13.69	1.86	1534	13.66	1.81	16	16.21	4.00	0.07800	0.00130
Fracture of the neck of the femur (hip), initial encounter	1300	14.15	2.02	37	14.11	2.66	1263	14.15	2.00	1239	14.10	1.93	24	16.66	3.56	0.50000	0.00000
Fracture of the neck of the femur (hip), subsequent encounter	352	14.77	2.38	24	14.08	1.53	328	14.82	2.43	310	14.74	2.42	18	16.16	2.15	0.17000	0.00100
Fracture of the spine and back, initial encounter	1699	14.00	2.11	347	13.67	1.65	1352	14.09	2.20	1329	14.06	2.16	23	15.54	3.65	0.00770	0.03000
Fracture of the spine and back, subsequent encounter	311	14.80	2.38	28	13.67	1.32	283	14.91	2.44	275	14.90	2.42	8	15.55	2.94	0.00930	0.51000
Fracture of the upper limb, initial encounter	1884	13.58	1.68	717	13.44	1.62	1167	13.66	1.71	1154	13.64	1.69	13	15.16	2.09	0.00160	0.00060
Fracture of the upper limb, subsequent encounter	273	14.48	2.22	62	13.92	1.57	211	14.64	2.36	205	14.60	2.35	6	15.83	2.69	0.06300	0.08300
Fracture of torso, initial encounter	1994	13.71	1.85	472	13.70	1.66	1522	13.71	1.91	1498	13.70	1.91	24	14.16	1.59	0.44000	0.03600
Fracture of torso, subsequent encounter	264	14.58	2.53	36	14.01	1.63	228	14.67	2.64	223	14.63	2.62	5	16.54	3.06	0.25000	0.08500
Fungal infections	2006	15.88	2.84	165	14.31	2.19	1841	16.02	2.85	1649	15.86	2.77	192	17.38	3.12	<2e-16	0.00000
Gangrene	685	16.09	2.78	47	16.07	2.60	638	16.09	2.79	597	16.02	2.79	41	17.01	2.61	0.92000	0.01000
Gastritis and duodenitis	1021	14.41	2.60	552	13.38	1.75	469	15.63	2.90	456	15.57	2.86	13	17.50	3.71	<2e-16	0.00035
Gastroduodenal ulcer	897	15.82	2.97	95	14.64	2.95	802	15.96	2.94	766	15.89	2.92	36	17.49	3.01	0.00000	0.00016
Gastrointestinal and biliary perforation	457	15.46	2.81	11	16.52	4.44	446	15.43	2.76	397	15.17	2.60	49	17.52	3.08	0.74000	0.00000
Gastrointestinal cancers - all other types	283	16.60	2.97	22	15.36	2.75	261	16.70	2.97	240	16.56	2.96	21	18.30	2.67	0.01700	0.00220
Gastrointestinal cancers - bile duct	474	17.19	3.09	38	17.02	3.19	436	17.21	3.08	411	17.11	3.05	25	18.78	3.21	0.55000	0.00850
Gastrointestinal cancers - colorectal	1549	16.88	3.27	165	16.74	3.29	1384	16.89	3.26	1317	16.76	3.18	67	19.55	3.75	0.53000	0.00000
Gastrointestinal cancers - esophagus	206	16.05	2.90	29	15.60	2.70	177	16.12	2.93	160	15.89	2.82	17	18.31	3.18	0.48000	0.00110
Gastrointestinal cancers - liver	1039	17.19	3.15	94	16.99	3.20	945	17.21	3.15	859	17.08	3.10	86	18.52	3.37	0.39000	0.00006
Gastrointestinal cancers - small intestine	122	17.06	3.54	9	17.90	4.76	113	16.99	3.44	104	16.70	2.89	9	20.36	6.69	0.89000	0.12000
Gastrointestinal cancers - stomach	459	17.08	3.36	52	17.24	3.91	407	17.06	3.29	376	16.93	3.30	31	18.56	2.89	0.79000	0.00150
Gastrointestinal hemorrhage	7693	16.21	3.30	1509	14.35	2.55	6184	16.67	3.31	5785	16.56	3.28	399	18.30	3.34	<2e-16	<2e-16
General sensation/perception signs and symptoms	5258	13.94	2.02	3499	13.57	1.65	1759	14.66	2.44	1736	14.64	2.43	23	16.20	2.79	<2e-16	0.00001
Genitourinary congenital anomalies	580	14.76	2.32	103	13.96	2.34	477	14.93	2.28	463	14.83	2.20	14	18.04	2.70	0.00000	0.00002
Genitourinary signs and symptoms	6615	14.97	2.59	1638	13.89	1.93	4977	15.32	2.68	4685	15.21	2.61	292	17.16	3.18	<2e-16	<2e-16
Gestational weeks	299	13.48	1.83	218	13.35	1.55	81	13.83	2.42	80	13.81	2.42	1	15.90	NA	0.27000	0.13000
Glaucoma.y	1007	14.78	2.42	232	14.00	1.58	775	15.01	2.57	747	14.97	2.56	28	16.19	2.67	0.00000	0.00086
Gout	1158	15.32	2.55	178	14.55	2.60	980	15.46	2.51	963	15.43	2.49	17	16.92	3.35	0.00000	0.01900
HIV infection	1390	15.14	2.88	251	14.53	2.79	1139	15.27	2.89	1115	15.24	2.90	24	16.55	2.12	0.00000	0.00044
Head and neck cancers - all other types	319	15.06	2.44	34	14.12	1.73	285	15.17	2.49	268	15.03	2.32	17	17.48	3.71	0.01700	0.00340
Head and neck cancers - laryngeal	130	15.00	2.14	25	13.92	1.27	105	15.25	2.23	102	15.15	2.08	3	18.70	4.70	0.00270	0.12000
Head and neck cancers - lip and oral cavity	293	14.94	2.27	34	14.09	1.80	259	15.05	2.31	245	14.91	2.22	14	17.47	2.47	0.01600	0.00017
Headache; including migraine	7773	13.84	2.09	5217	13.49	1.69	2556	14.54	2.59	2527	14.51	2.56	29	17.28	3.52	<2e-16	0.00000
Hearing loss	659	14.97	2.53	75	14.31	2.14	584	15.06	2.56	561	14.95	2.47	23	17.56	3.36	0.00230	0.00002
Heart failure	14196	16.11	2.76	1369	15.54	2.53	12827	16.17	2.78	12195	16.11	2.75	632	17.25	3.03	<2e-16	<2e-16
Hematuria	3589	14.73	2.50	1443	13.88	1.93	2146	15.29	2.67	2070	15.24	2.65	76	16.81	2.70	<2e-16	0.00000
Hemolytic anemia	588	18.16	4.24	70	17.75	4.02	518	18.21	4.27	493	18.19	4.28	25	18.50	4.18	0.42000	0.57000
Hemorrhoids	668	15.80	3.38	247	14.09	2.42	421	16.80	3.46	409	16.70	3.39	12	20.08	4.55	<2e-16	0.00027
Hepatic failure	2632	17.74	3.38	154	17.24	3.08	2478	17.77	3.40	2151	17.68	3.36	327	18.40	3.61	0.05200	0.00013
Hepatitis	2786	16.19	3.13	233	15.15	2.71	2553	16.29	3.15	2411	16.18	3.11	142	18.02	3.30	0.00000	0.00000
Hodgkin lymphoma	141	16.60	3.07	16	15.92	2.67	125	16.68	3.11	120	16.62	3.10	5	18.12	3.46	0.36000	0.27000
Hyperplasia of prostate	3650	14.79	2.27	561	13.97	1.82	3089	14.94	2.31	2999	14.90	2.30	90	16.26	2.31	<2e-16	0.00000
Hypertension and hypertensive-related conditions complicating pregnancy; childbirth; and the puerperium	183	14.11	2.20	69	13.68	1.39	114	14.37	2.54	114	14.37	2.54	0	NA	NA	0.01700	NA
Hypertension with complications and secondary hypertension	5406	14.88	2.34	1185	14.06	1.79	4221	15.11	2.42	4134	15.08	2.39	87	16.59	3.37	<2e-16	0.00000
Hypotension	5119	15.72	2.86	694	14.32	2.03	4425	15.94	2.91	3972	15.74	2.80	453	17.70	3.26	<2e-16	<2e-16
Immunity disorders	9967	15.65	2.70	1015	14.93	2.26	8952	15.73	2.74	8647	15.66	2.69	305	17.54	3.41	<2e-16	<2e-16
Implant, device or graft related encounter	9126	15.35	2.72	1408	14.30	2.22	7718	15.54	2.75	7421	15.46	2.71	297	17.52	3.17	<2e-16	<2e-16
Infective arthritis	377	14.94	2.38	18	14.26	2.22	359	14.97	2.39	350	14.93	2.38	9	16.61	2.42	0.15000	0.02100
Inflammatory conditions of male genital organs	528	14.05	2.08	229	13.30	1.37	299	14.62	2.34	292	14.58	2.28	7	16.24	4.07	0.00000	0.11000
Inflammatory diseases of female pelvic organs	647	14.19	2.50	307	13.56	2.19	340	14.75	2.62	337	14.72	2.60	3	18.40	2.91	0.00000	0.01700
Influenza	1219	14.32	2.22	435	13.55	1.75	784	14.74	2.34	762	14.73	2.34	22	15.27	2.52	<2e-16	0.04100
Injury to blood vessels, initial encounter	115	13.49	1.70	5	12.60	0.39	110	13.53	1.73	110	13.53	1.73	0	NA	NA	0.13000	NA
Injury, sequela	1626	14.89	2.60	221	13.97	2.14	1405	15.03	2.63	1338	14.92	2.51	67	17.23	3.79	0.00000	0.00000
Internal organ injury, initial encounter	1209	13.47	1.71	129	13.16	1.19	1080	13.51	1.76	1043	13.46	1.71	37	14.89	2.54	0.06000	0.00003
Internal organ injury, subsequent encounter	212	14.11	2.26	12	13.23	1.61	200	14.16	2.29	196	14.13	2.29	4	15.65	2.24	0.11000	0.15000
Intestinal infection	2474	15.73	2.85	298	13.86	2.04	2176	15.98	2.84	2056	15.88	2.79	120	17.70	3.19	<2e-16	0.00000
Intestinal obstruction and ileus	4313	15.00	2.65	326	14.07	2.05	3987	15.07	2.68	3819	14.99	2.62	168	17.02	3.35	0.00000	<2e-16
Leukemia - acute lymphoblastic leukemia (ALL)	435	16.71	2.97	47	17.26	3.02	388	16.64	2.96	358	16.61	2.97	30	17.04	2.78	0.22000	0.42000
Leukemia - acute myeloid leukemia (AML)	829	16.58	2.94	90	16.36	3.27	739	16.61	2.90	686	16.58	2.88	53	16.95	3.20	0.25000	0.52000
Leukemia - all other types	267	17.28	3.21	16	17.95	3.14	251	17.23	3.22	231	17.23	3.20	20	17.24	3.52	0.32000	0.68000
Leukemia - chronic lymphocytic leukemia (CLL)	503	15.81	2.69	71	15.17	2.91	432	15.91	2.65	404	15.80	2.62	28	17.60	2.53	0.00087	0.00005
Leukemia - chronic myeloid leukemia (CML)	196	17.43	3.34	22	17.36	3.58	174	17.44	3.31	161	17.46	3.34	13	17.16	3.00	0.84000	0.86000
Lifestyle/life management factors	1208	14.59	2.37	219	14.06	2.22	989	14.71	2.39	978	14.70	2.39	11	15.61	2.53	0.00001	0.12000
Low back pain	3126	14.75	2.67	1215	13.94	2.11	1911	15.27	2.85	1868	15.23	2.83	43	17.06	3.14	<2e-16	0.00000
Lung disease due to external agents	237	15.55	2.34	19	13.68	1.10	218	15.72	2.35	203	15.65	2.32	15	16.60	2.73	0.00001	0.07300
Malaise and fatigue	12602	15.20	2.79	4039	14.26	2.43	8563	15.65	2.83	8265	15.57	2.78	298	17.88	3.39	<2e-16	<2e-16
Male reproductive system cancers - prostate	1259	15.36	2.70	211	14.68	2.47	1048	15.50	2.73	1005	15.44	2.73	43	16.84	2.29	0.00000	0.00000
Male reproductive system cancers - testis	107	14.81	2.54	10	15.34	3.58	97	14.75	2.43	89	14.56	2.38	8	16.85	1.99	0.89000	0.00580
Malignant neoplasm, unspecified	1020	16.33	3.00	56	15.53	2.91	964	16.38	3.00	863	16.20	2.94	101	17.91	3.11	0.02400	0.00000
Malignant neuroendocrine tumors	218	16.81	3.67	23	16.03	2.21	195	16.90	3.80	180	16.61	3.54	15	20.42	5.13	0.56000	0.00058
Malnutrition	3481	16.36	3.05	117	15.68	3.07	3364	16.38	3.04	3099	16.26	3.01	265	17.83	3.04	0.00140	<2e-16
Mediastinal disorders	186	14.97	2.24	21	13.59	1.62	165	15.14	2.26	152	15.11	2.29	13	15.53	1.82	0.00052	0.15000
Medical examination/evaluation	3214	15.56	3.04	265	14.06	2.39	2949	15.70	3.06	2780	15.56	3.00	169	17.89	3.21	<2e-16	<2e-16
Meningitis	486	14.37	2.35	36	13.47	1.84	450	14.44	2.37	431	14.42	2.40	19	14.88	1.53	0.00530	0.03100
Menopausal disorders	194	14.88	2.80	66	14.87	3.28	128	14.89	2.54	123	14.87	2.58	5	15.32	1.44	0.14000	0.21000
Menstrual disorders	426	16.11	4.34	261	15.49	3.88	165	17.08	4.83	162	16.91	4.70	3	26.37	1.80	0.00011	0.00450
Mental and substance use disorders in remission	1175	14.98	2.67	191	13.84	1.94	984	15.20	2.73	963	15.14	2.67	21	17.92	4.05	0.00000	0.00014
Mesothelioma	113	16.39	2.47	14	15.99	2.72	99	16.45	2.44	86	16.25	2.38	13	17.78	2.51	0.48000	0.03600
Miscellaneous mental and behavioral disorders/conditions	761	14.32	2.49	405	13.66	1.78	356	15.08	2.93	339	14.93	2.79	17	18.17	3.90	<2e-16	0.00000
Multiple myeloma	574	16.06	2.45	86	15.59	2.19	488	16.14	2.48	460	16.06	2.46	28	17.50	2.54	0.02900	0.00079
Multiple sclerosis	730	14.49	2.44	142	13.69	1.97	588	14.68	2.51	578	14.59	2.39	10	19.84	3.47	0.00000	0.00000
Muscle disorders	1645	14.55	2.46	294	13.50	1.85	1351	14.78	2.51	1294	14.69	2.46	57	16.74	2.93	<2e-16	0.00000
Musculoskeletal congenital conditions	255	14.61	2.37	47	14.07	2.90	208	14.73	2.23	206	14.70	2.21	2	17.55	1.91	0.00054	0.05900
Musculoskeletal pain, not low back pain	11718	14.57	2.49	5663	13.91	2.02	6055	15.19	2.72	5927	15.14	2.69	128	17.28	3.18	<2e-16	<2e-16
Myelodysplastic syndrome (MDS)	630	18.47	3.86	100	18.36	3.49	530	18.49	3.93	469	18.48	3.82	61	18.55	4.70	0.99000	0.51000
Myocarditis and cardiomyopathy	3968	15.82	2.81	362	14.68	2.33	3606	15.94	2.83	3428	15.89	2.79	178	16.86	3.27	<2e-16	0.00000
Myopathies	587	15.40	2.75	74	14.58	2.11	513	15.52	2.81	485	15.35	2.62	28	18.54	4.08	0.00270	0.00000
Nausea and vomiting	13487	14.49	2.55	6485	13.58	1.87	7002	15.33	2.79	6743	15.25	2.74	259	17.29	3.32	<2e-16	<2e-16
Neonatal cerebral disorders	112	14.60	2.44	0	NA	NA	112	14.60	2.44	64	14.39	2.43	48	14.87	2.44	NA	0.12000
Neoplasm-related encounters	209	16.12	3.24	12	13.38	1.57	197	16.29	3.24	179	16.19	3.24	18	17.22	3.10	0.00053	0.04400
Neoplasms of unspecified nature or uncertain behavior	2306	15.59	3.07	266	14.74	2.98	2040	15.70	3.06	1953	15.61	3.01	87	17.69	3.52	0.00000	0.00000
Nephritis; nephrosis; renal sclerosis	690	15.49	2.45	73	15.28	2.64	617	15.51	2.43	599	15.48	2.42	18	16.83	2.64	0.25000	0.02300
Nerve and nerve root disorders	1109	14.45	2.46	381	13.61	1.80	728	14.90	2.64	709	14.85	2.63	19	16.59	2.87	<2e-16	0.00008
Nervous system cancers - brain	647	14.46	2.02	132	14.15	1.86	515	14.54	2.05	495	14.51	2.02	20	15.37	2.73	0.03700	0.14000
Nervous system congenital anomalies	262	14.74	2.59	37	14.80	3.41	225	14.73	2.44	220	14.68	2.42	5	16.66	2.85	0.29000	0.04500
Nervous system pain and pain syndromes	7699	14.93	2.70	1560	14.21	2.19	6139	15.11	2.78	6036	15.06	2.74	103	17.78	3.70	<2e-16	<2e-16
Nervous system signs and symptoms	16087	14.95	2.62	3496	13.95	1.92	12591	15.22	2.72	11758	15.13	2.65	833	16.60	3.27	<2e-16	<2e-16
Neuro-ophthalmology	709	14.34	2.54	159	13.60	1.75	550	14.55	2.70	528	14.39	2.44	22	18.45	4.91	0.00004	0.00000
Neurocognitive disorders	5971	14.96	2.39	949	14.32	2.19	5022	15.08	2.41	4782	15.01	2.35	240	16.53	3.03	<2e-16	<2e-16
Neurodevelopmental disorders	835	13.80	2.21	288	13.09	1.38	547	14.18	2.46	539	14.14	2.41	8	16.79	4.39	0.00000	0.02100
Non-Hodgkin lymphoma	1672	15.98	2.93	156	15.22	2.54	1516	16.06	2.95	1428	15.95	2.90	88	17.81	3.18	0.00029	0.00000
Non-pressure ulcer of skin	1839	15.83	2.99	215	15.25	2.62	1624	15.91	3.02	1577	15.87	3.02	47	17.17	2.94	0.00160	0.00010
Noninfectious gastroenteritis	3122	14.62	2.66	1251	13.52	1.87	1871	15.35	2.85	1801	15.25	2.77	70	17.77	3.82	<2e-16	0.00000
Noninfectious hepatitis	1289	17.07	3.15	93	16.43	3.28	1196	17.12	3.14	1128	17.02	3.12	68	18.76	2.91	0.01400	0.00000
Nonmalignant breast conditions	606	14.39	2.54	242	13.54	1.51	364	14.95	2.90	353	14.85	2.82	11	17.97	3.90	0.00000	0.00015
Nonrheumatic and unspecified valve disorders	6257	15.62	2.68	756	14.60	2.38	5501	15.76	2.69	5223	15.70	2.67	278	16.85	2.82	<2e-16	<2e-16
Nonspecific chest pain	20505	14.05	2.18	12949	13.57	1.74	7556	14.87	2.59	7420	14.84	2.57	136	16.48	2.97	<2e-16	<2e-16
Nutritional anemia	5842	17.15	3.27	700	17.36	3.60	5142	17.12	3.22	4953	17.08	3.20	189	18.32	3.48	0.33000	0.00000
Nutritional deficiencies	2717	15.73	3.00	255	15.09	3.24	2462	15.80	2.96	2376	15.72	2.92	86	17.94	3.30	0.00000	0.00000
Obesity.y	3813	15.21	2.80	561	14.39	2.34	3252	15.35	2.85	3176	15.32	2.85	76	16.45	2.78	<2e-16	0.00000
Obsessive-compulsive and related disorders	125	13.78	2.15	61	13.05	1.10	64	14.48	2.64	63	14.43	2.63	1	17.70	NA	0.00400	0.14000
Occlusion or stenosis of precerebral or cerebral arteries without infarction	772	14.56	2.12	116	13.94	1.43	656	14.67	2.20	621	14.65	2.18	35	15.15	2.42	0.00340	0.15000
Oculofacial plastics and orbital conditions	942	14.86	2.60	167	13.74	1.72	775	15.10	2.69	745	15.00	2.61	30	17.65	3.41	0.00000	0.00000
Open wounds of head and neck, initial encounter	2263	13.69	1.76	1382	13.62	1.73	881	13.79	1.79	868	13.78	1.79	13	14.52	1.83	0.00220	0.03800
Open wounds of trunk, initial encounter	394	14.13	2.39	95	13.35	1.48	299	14.37	2.57	289	14.28	2.53	10	16.97	2.57	0.00021	0.00100
Open wounds of trunk, subsequent encounter	113	15.52	2.68	8	15.50	2.51	105	15.52	2.70	100	15.44	2.66	5	17.14	3.34	0.82000	0.22000
Open wounds to limbs, initial encounter	1263	13.94	2.11	600	13.63	1.88	663	14.22	2.26	654	14.19	2.26	9	16.52	1.31	0.00000	0.00009
Open wounds to limbs, subsequent encounter	215	15.41	3.08	40	13.99	2.09	175	15.73	3.18	174	15.66	3.03	1	28.80	NA	0.00006	0.08900
Opioid-related disorders	1830	15.58	3.24	306	14.42	2.49	1524	15.81	3.32	1496	15.79	3.31	28	17.19	3.45	0.00000	0.00260
Organ transplant status	10281	15.58	2.66	1551	14.99	2.39	8730	15.68	2.69	8491	15.63	2.65	239	17.62	3.48	<2e-16	<2e-16
Osteoarthritis	1942	14.82	2.30	356	14.18	1.88	1586	14.96	2.36	1557	14.93	2.34	29	16.59	2.91	0.00000	0.00009
Osteomyelitis	1760	15.50	2.59	119	15.07	2.54	1641	15.53	2.59	1602	15.48	2.55	39	17.53	3.15	0.02700	0.00000
Osteoporosis.y	1559	14.91	2.55	182	14.05	2.33	1377	15.02	2.56	1334	14.93	2.48	43	17.77	3.38	0.00000	0.00000
Other aftercare encounter	7866	16.28	3.00	455	15.28	2.73	7411	16.35	3.01	6174	16.23	2.95	1237	16.93	3.21	<2e-16	<2e-16
Other and ill-defined cerebrovascular disease	1009	14.34	2.05	176	13.95	1.73	833	14.42	2.11	796	14.34	2.04	37	16.17	2.80	0.01300	0.00001
Other and ill-defined heart disease	2050	15.46	2.94	195	14.70	2.83	1855	15.54	2.94	1750	15.43	2.85	105	17.37	3.77	0.00000	0.00000
Other general signs and symptoms	17034	15.42	2.94	3406	14.19	2.32	13628	15.73	3.00	12773	15.62	2.94	855	17.40	3.33	<2e-16	<2e-16
Other nervous system disorders (neither hereditary nor degenerative)	9405	15.14	2.78	897	14.04	2.06	8508	15.25	2.82	7742	15.11	2.72	766	16.75	3.26	<2e-16	<2e-16
Other nervous system disorders (often hereditary or degenerative)	1244	14.66	2.42	205	13.80	1.67	1039	14.82	2.51	989	14.80	2.47	50	15.36	3.08	0.00000	0.07200
Other specified and unspecified circulatory disease	1507	15.60	2.67	189	14.97	2.80	1318	15.69	2.64	1256	15.64	2.63	62	16.60	2.78	0.00000	0.00140
Other specified and unspecified congenital anomalies	505	16.11	3.66	70	14.15	2.15	435	16.43	3.75	414	16.31	3.70	21	18.83	4.06	0.00000	0.00057
Other specified and unspecified diseases of bladder and urethra	1443	15.06	2.44	209	14.31	2.11	1234	15.19	2.47	1207	15.15	2.46	27	17.19	2.39	0.00000	0.00000
Other specified and unspecified diseases of kidney and ureters	7114	15.29	2.67	1500	13.87	2.07	5614	15.67	2.69	5406	15.61	2.67	208	17.06	2.91	<2e-16	<2e-16
Other specified and unspecified disorders of stomach and duodenum	2003	16.04	3.02	227	14.37	2.34	1776	16.25	3.04	1707	16.17	3.00	69	18.26	3.32	<2e-16	0.00000
Other specified and unspecified disorders of the ear	514	14.01	2.03	263	13.59	1.87	251	14.46	2.09	246	14.43	2.03	5	15.84	4.40	0.00000	0.28000
Other specified and unspecified endocrine disorders	3338	15.53	2.81	463	14.36	2.30	2875	15.72	2.83	2698	15.55	2.72	177	18.23	3.35	<2e-16	<2e-16
Other specified and unspecified gastrointestinal disorders	8786	15.27	2.78	1906	14.05	2.18	6880	15.61	2.83	6496	15.51	2.76	384	17.38	3.37	<2e-16	<2e-16
Other specified and unspecified hematologic conditions	724	15.97	3.57	96	14.88	3.14	628	16.13	3.60	588	16.03	3.58	40	17.64	3.69	0.00005	0.00062
Other specified and unspecified liver disease	7359	16.93	3.28	954	16.07	3.04	6405	17.05	3.29	6013	16.94	3.24	392	18.77	3.54	<2e-16	<2e-16
Other specified and unspecified lower respiratory disease	5311	15.76	2.77	536	14.70	2.45	4775	15.88	2.78	4368	15.78	2.72	407	16.97	3.16	<2e-16	<2e-16
Other specified and unspecified mood disorders	584	14.15	2.29	240	13.38	1.65	344	14.68	2.51	338	14.60	2.34	6	19.12	6.27	0.00000	0.00390
Other specified and unspecified nutritional and metabolic disorders	9101	16.16	3.12	881	15.11	2.84	8220	16.27	3.13	7636	16.16	3.07	584	17.75	3.50	<2e-16	<2e-16
Other specified and unspecified skin disorders	1600	15.37	2.85	298	14.22	2.41	1302	15.64	2.88	1247	15.54	2.84	55	17.89	2.98	<2e-16	0.00000
Other specified and unspecified upper respiratory disease	1681	14.86	2.72	352	13.93	2.23	1329	15.10	2.79	1252	14.98	2.70	77	17.12	3.42	<2e-16	0.00000
Other specified bone disease and musculoskeletal deformities	2415	15.83	2.72	352	14.59	2.37	2063	16.04	2.72	1968	15.97	2.69	95	17.56	2.83	<2e-16	0.00000
Other specified complications in pregnancy	665	13.78	2.23	428	13.18	1.51	237	14.86	2.82	231	14.79	2.81	6	17.52	1.86	<2e-16	0.00042
Other specified connective tissue disease	3526	14.94	2.54	1207	14.15	1.95	2319	15.35	2.71	2241	15.28	2.65	78	17.50	3.48	<2e-16	0.00000
Other specified diseases of veins and lymphatics	2505	16.54	3.30	250	14.98	2.88	2255	16.72	3.30	2115	16.62	3.30	140	18.14	2.97	<2e-16	0.00000
Other specified encounters and counseling	8811	15.92	3.04	837	13.90	2.17	7974	16.14	3.04	6700	15.97	2.96	1274	17.00	3.27	<2e-16	<2e-16
Other specified eye disorders	760	14.40	2.42	285	13.57	1.66	475	14.89	2.66	452	14.77	2.54	23	17.23	3.80	0.00000	0.00003
Other specified female genital disorders	2142	14.86	3.02	1385	14.38	2.81	757	15.75	3.18	723	15.65	3.11	34	17.90	3.82	<2e-16	0.00000
Other specified inflammatory condition of skin	2267	15.09	2.72	466	14.05	2.07	1801	15.36	2.80	1756	15.32	2.76	45	17.19	3.56	<2e-16	0.00000
Other specified injury	1245	13.90	1.91	494	13.71	1.80	751	14.03	1.98	709	13.91	1.85	42	15.97	2.91	0.00280	0.00000
Other specified injury, subsequent encounter	111	14.23	2.14	12	13.69	2.40	99	14.30	2.11	91	14.23	1.96	8	15.15	3.40	0.06500	0.24000
Other specified joint disorders	806	14.86	2.70	227	13.90	1.97	579	15.24	2.85	567	15.23	2.83	12	15.73	3.97	0.00000	0.33000
Other specified male genital disorders	681	14.19	2.31	346	13.42	1.79	335	14.98	2.51	315	14.78	2.32	20	18.05	3.34	<2e-16	0.00000
Other specified status	29473	15.61	2.78	3857	14.88	2.51	25616	15.72	2.80	24584	15.66	2.77	1032	17.14	3.10	<2e-16	<2e-16
Other specified substance-related disorders	1696	14.50	2.54	528	13.65	1.86	1168	14.88	2.70	1156	14.88	2.71	12	14.39	2.46	<2e-16	0.84000
Other specified upper respiratory infections	1902	14.03	2.06	997	13.50	1.69	905	14.61	2.27	879	14.59	2.27	26	15.17	2.17	<2e-16	0.00140
Other unspecified injuries, subsequent encounter	121	14.25	2.47	25	13.30	1.06	96	14.49	2.67	95	14.44	2.63	1	19.70	NA	0.17000	0.13000
Other unspecified injury	5732	14.02	2.16	2756	13.71	1.87	2976	14.30	2.36	2904	14.26	2.28	72	16.23	3.98	<2e-16	0.00000
Otitis media	153	14.19	2.70	74	13.32	1.69	79	15.01	3.18	75	14.97	3.10	4	15.78	4.95	0.00001	0.55000
Pancreatic disorders (excluding diabetes)	2885	14.89	2.68	457	13.88	1.99	2428	15.08	2.75	2346	14.98	2.65	82	17.92	3.78	<2e-16	<2e-16
Paralysis (other than cerebral palsy)	1068	14.94	2.50	95	14.05	1.90	973	15.03	2.53	932	14.98	2.52	41	16.16	2.62	0.00005	0.00052
Parasitic, other specified and unspecified infections	1158	15.53	2.73	106	13.93	2.09	1052	15.69	2.73	989	15.60	2.68	63	17.09	3.21	0.00000	0.00002
Parkinson`s disease	1465	14.56	2.00	296	13.95	1.69	1169	14.71	2.04	1127	14.68	2.00	42	15.65	2.78	0.00000	0.00960
Pathological fracture, initial encounter	112	15.31	2.91	13	15.41	2.77	99	15.30	2.94	97	15.29	2.97	2	15.85	0.07	0.72000	0.39000
Pathological fracture, subsequent encounter	160	15.72	2.98	5	14.18	0.56	155	15.77	3.02	145	15.59	2.89	10	18.24	3.80	0.31000	0.01500
Pericarditis and pericardial disease	1368	15.43	2.75	198	13.59	1.75	1170	15.74	2.77	1105	15.65	2.72	65	17.38	3.12	<2e-16	0.00000
Peripheral and visceral vascular disease	3217	15.50	2.63	347	14.78	2.38	2870	15.58	2.65	2760	15.53	2.61	110	16.98	3.14	0.00000	0.00000
Peritonitis and intra-abdominal abscess	2091	16.11	3.31	201	14.13	3.26	1890	16.32	3.25	1755	16.13	3.16	135	18.75	3.44	<2e-16	<2e-16
Personal/family history of disease	16501	15.21	2.73	3226	14.20	2.27	13275	15.45	2.77	12812	15.40	2.74	463	16.95	3.24	<2e-16	<2e-16
Personality disorders	209	14.16	2.65	95	13.26	1.54	114	14.91	3.11	114	14.91	3.11	0	NA	NA	0.00001	NA
Pituitary disorders	861	14.72	2.72	94	14.28	2.35	767	14.78	2.76	741	14.73	2.74	26	16.26	3.02	0.07600	0.00160
Pleurisy, pleural effusion and pulmonary collapse	4932	16.04	2.95	395	14.89	2.75	4537	16.14	2.94	4144	16.02	2.90	393	17.38	3.16	<2e-16	<2e-16
Pneumonia (except that caused by tuberculosis)	11918	15.39	2.66	1389	14.10	2.06	10529	15.57	2.69	9624	15.44	2.62	905	16.91	3.04	<2e-16	<2e-16
Pneumothorax	774	14.47	2.73	64	13.85	2.63	710	14.52	2.73	624	14.31	2.64	86	16.05	2.95	0.00470	0.00000
Poisoning by drugs, initial encounter	988	13.89	2.02	456	13.46	1.74	532	14.26	2.17	506	14.24	2.17	26	14.63	2.26	0.00000	0.10000
Polyneuropathies	1689	15.17	2.52	284	14.29	2.11	1405	15.35	2.56	1362	15.31	2.54	43	16.64	2.65	0.00000	0.00007
Postprocedural or postoperative digestive system complication	1499	15.96	2.91	230	15.23	2.35	1269	16.10	2.98	1223	16.02	2.94	46	18.12	3.41	0.00007	0.00000
Postprocedural or postoperative endocrine or metabolic complication	572	15.42	2.60	87	14.26	2.27	485	15.63	2.60	467	15.56	2.56	18	17.56	2.91	0.00000	0.00150
Postprocedural or postoperative genitourinary system complication	236	15.26	2.56	77	14.52	2.65	159	15.62	2.44	154	15.49	2.36	5	19.56	1.30	0.00008	0.00110
Postprocedural or postoperative musculoskeletal system complication	173	14.64	2.25	22	14.39	1.93	151	14.68	2.30	148	14.56	2.11	3	20.47	4.12	0.72000	0.00790
Postprocedural or postoperative nervous system complication	110	13.55	2.12	42	13.00	1.14	68	13.89	2.49	66	13.88	2.52	2	14.35	0.07	0.04100	0.18000
Postprocedural or postoperative respiratory system complication	563	15.39	2.77	54	13.36	2.02	509	15.61	2.75	444	15.48	2.66	65	16.48	3.16	0.00000	0.00180
Postthrombotic syndrome and venous insufficiency/hypertension	1478	15.81	2.86	185	14.95	2.61	1293	15.94	2.87	1234	15.88	2.86	59	17.20	2.90	0.00000	0.00001
Pressure ulcer of skin	1132	16.56	2.78	67	15.90	2.95	1065	16.60	2.76	991	16.51	2.74	74	17.76	2.79	0.00510	0.00004
Proteinuria	1026	15.19	2.61	79	14.34	2.34	947	15.26	2.62	902	15.20	2.60	45	16.42	2.80	0.00019	0.00043
Pulmonary heart disease	3470	16.76	3.10	288	15.93	2.99	3182	16.83	3.10	2981	16.79	3.11	201	17.49	2.88	0.00000	0.00001
Refractive error	241	14.83	2.68	26	13.52	1.35	215	14.99	2.75	205	14.84	2.52	10	18.10	5.06	0.00480	0.01100
Regional enteritis and ulcerative colitis	1802	15.48	3.06	351	14.56	2.72	1451	15.70	3.10	1426	15.67	3.10	25	17.66	2.90	0.00000	0.00003
Resistance to antimicrobial drugs	818	16.50	3.07	32	14.61	2.47	786	16.58	3.07	706	16.34	2.97	80	18.69	3.09	0.00003	0.00000
Respiratory cancers	1599	15.53	2.51	169	15.00	2.36	1430	15.60	2.53	1303	15.47	2.45	127	16.94	2.88	0.00110	0.00000
Respiratory failure; insufficiency; arrest	14587	15.70	2.91	429	15.13	2.74	14158	15.71	2.92	12100	15.55	2.84	2058	16.69	3.18	0.00000	<2e-16
Respiratory signs and symptoms	24424	15.20	2.76	7218	14.16	2.24	17206	15.64	2.84	16067	15.54	2.78	1139	17.03	3.28	<2e-16	<2e-16
Retinal and vitreous conditions	1419	14.74	2.47	347	13.55	1.36	1072	15.12	2.63	1026	15.04	2.56	46	16.86	3.44	<2e-16	0.00000
Rheumatoid arthritis and related disease	1167	15.71	2.77	159	15.11	2.63	1008	15.80	2.78	972	15.76	2.74	36	16.98	3.56	0.00077	0.01200
Sarcoma	622	15.93	2.73	58	15.49	2.25	564	15.98	2.77	534	15.87	2.73	30	17.83	2.86	0.32000	0.00007
Schizophrenia spectrum and other psychotic disorders	4661	13.88	2.05	3214	13.45	1.56	1447	14.84	2.60	1431	14.83	2.60	16	15.46	2.89	<2e-16	0.01900
Scoliosis and other postural dorsopathic deformities	196	14.74	2.09	19	14.12	0.89	177	14.81	2.17	172	14.76	2.14	5	16.32	2.96	0.44000	0.22000
Secondary malignancies	4885	16.51	3.08	455	15.98	3.05	4430	16.56	3.07	4034	16.41	2.99	396	18.09	3.46	0.00000	<2e-16
Sedative-related disorders	394	14.07	1.90	105	13.62	1.48	289	14.24	2.01	285	14.23	2.02	4	14.80	1.86	0.00200	0.30000
Septicemia	16305	15.67	2.85	588	14.43	2.45	15717	15.72	2.85	14152	15.54	2.75	1565	17.33	3.24	<2e-16	<2e-16
Sequela of cerebral infarction and other cerebrovascular disease	1028	15.10	2.50	135	14.38	1.77	893	15.21	2.58	860	15.15	2.50	33	16.79	3.81	0.00024	0.00180
Sexually transmitted infections (excluding HIV and hepatitis)	329	14.66	2.52	54	13.86	2.09	275	14.82	2.56	269	14.78	2.53	6	16.47	3.76	0.00260	0.13000
Shock	2842	16.41	3.16	10	14.79	2.96	2832	16.41	3.16	1936	16.13	3.01	896	17.02	3.39	0.06600	0.00000
Sickle cell trait/anemia	1343	19.58	3.84	595	18.80	3.71	748	20.21	3.83	741	20.21	3.81	7	20.00	5.64	0.00000	0.99000
Sinusitis	776	14.60	2.54	267	13.59	1.73	509	15.13	2.73	494	15.08	2.72	15	16.59	2.51	<2e-16	0.00095
Skin and subcutaneous tissue infections	8641	14.75	2.50	2594	13.89	1.94	6047	15.12	2.62	5907	15.06	2.58	140	17.70	3.24	<2e-16	<2e-16
Skin cancers - all other types	138	15.25	2.34	14	13.80	1.41	124	15.41	2.37	117	15.22	2.19	7	18.63	3.17	0.00590	0.00470
Skin cancers - basal cell carcinoma	143	15.20	2.31	17	13.85	1.27	126	15.38	2.36	119	15.35	2.40	7	16.04	1.61	0.00530	0.16000
Skin cancers - melanoma	278	15.61	3.06	30	15.74	3.60	248	15.60	2.99	232	15.47	2.96	16	17.45	2.92	0.61000	0.00410
Skin cancers - squamous cell carcinoma	267	15.79	2.87	34	14.52	1.82	233	15.98	2.95	220	15.97	2.99	13	16.05	2.34	0.00250	0.43000
Skin/Subcutaneous signs and symptoms	5246	14.38	2.46	2413	13.50	1.73	2833	15.12	2.73	2739	15.05	2.69	94	17.42	2.95	<2e-16	<2e-16
Sleep wake disorders	5652	15.12	2.73	905	14.06	1.99	4747	15.33	2.81	4625	15.29	2.79	122	16.65	3.05	<2e-16	0.00000
Socioeconomic/psychosocial factors	2020	14.96	2.58	445	14.22	2.10	1575	15.17	2.66	1558	15.14	2.63	17	17.35	4.43	0.00000	0.01300
Spinal cord injury (SCI), initial encounter	149	13.48	1.54	8	13.19	1.64	141	13.50	1.54	138	13.44	1.46	3	16.13	3.04	0.41000	0.13000
Spondylopathies/spondyloarthropathy (including infective)	5284	14.46	2.46	1858	13.59	1.72	3426	14.93	2.67	3324	14.86	2.60	102	17.17	3.69	<2e-16	<2e-16
Spontaneous abortion and complications of spontaneous abortion	443	13.35	1.55	397	13.27	1.53	46	14.03	1.65	45	13.96	1.60	1	17.10	NA	0.00027	0.11000
Sprains and strains, initial encounter	781	14.24	2.26	350	13.67	1.72	431	14.70	2.53	427	14.69	2.54	4	15.68	0.64	0.00000	0.03700
Stimulant-related disorders	1390	14.29	2.33	648	13.70	1.86	742	14.80	2.56	730	14.79	2.55	12	15.48	3.38	<2e-16	0.21000
Strabismus	145	14.69	2.88	14	13.80	1.73	131	14.79	2.97	124	14.57	2.73	7	18.59	4.51	0.24000	0.00063
Suicidal ideation/attempt/intentional self-harm	5794	13.41	1.63	5173	13.33	1.54	621	14.05	2.09	612	14.05	2.10	9	14.19	1.87	<2e-16	0.22000
Superficial injury; contusion, initial encounter	2519	14.20	2.24	1401	13.82	1.94	1118	14.67	2.49	1091	14.61	2.46	27	16.78	3.00	<2e-16	0.00000
Superficial injury; contusion, subsequent encounter	223	15.52	3.15	41	14.65	2.95	182	15.72	3.16	175	15.69	3.18	7	16.41	2.89	0.00980	0.27000
Symptoms of mental and substance use conditions	2738	14.26	2.37	1571	13.47	1.58	1167	15.33	2.80	1021	15.09	2.65	146	16.98	3.26	<2e-16	<2e-16
Syncope	8184	14.10	2.18	4370	13.59	1.82	3814	14.69	2.40	3737	14.66	2.38	77	16.34	3.00	<2e-16	0.00000
Systemic lupus erythematosus and connective tissue disorders	3240	15.75	2.75	515	14.85	2.36	2725	15.92	2.78	2642	15.83	2.70	83	18.57	3.88	<2e-16	0.00000
Tendon and synovial disorders	437	14.59	2.35	110	13.93	1.85	327	14.81	2.46	318	14.81	2.46	9	14.77	2.23	0.00005	0.80000
Thyroid disorders	8878	15.11	2.60	1463	14.17	2.24	7415	15.29	2.63	7179	15.23	2.59	236	17.31	2.92	<2e-16	<2e-16
Tobacco-related disorders	1292	14.81	2.74	179	14.01	2.39	1113	14.94	2.77	1097	14.91	2.74	16	16.84	4.11	0.00000	0.03200
Toxic effects, initial encounter	305	13.86	2.10	186	13.73	2.00	119	14.07	2.23	118	14.03	2.19	1	18.90	NA	0.14000	0.12000
Transient cerebral ischemia	1394	14.11	2.08	602	13.62	1.68	792	14.49	2.27	777	14.44	2.24	15	17.19	2.31	<2e-16	0.00000
Trauma- and stressor-related disorders	981	14.46	2.42	318	13.46	1.54	663	14.94	2.60	646	14.85	2.48	17	18.70	4.19	<2e-16	0.00000
Traumatic brain injury (TBI); concussion, initial encounter	2636	14.05	2.17	416	13.55	1.75	2220	14.15	2.23	2102	14.07	2.16	118	15.55	2.84	0.00000	0.00000
Traumatic brain injury (TBI); concussion, subsequent encounter	304	14.02	2.15	38	13.32	1.68	266	14.12	2.20	249	14.06	2.14	17	15.06	2.75	0.00780	0.07700
Tuberculosis	155	15.10	2.60	9	15.50	3.04	146	15.08	2.58	141	15.01	2.54	5	16.84	3.30	0.80000	0.15000
Uncomplicated pregnancy, delivery or puerperium	414	13.71	2.18	309	13.59	2.16	105	14.07	2.21	104	14.07	2.22	1	14.20	NA	0.00120	0.34000
Urinary incontinence	556	14.55	2.04	110	13.82	1.46	446	14.73	2.13	438	14.71	2.14	8	15.88	1.05	0.00008	0.00800
Urinary system cancers - all other types	146	15.76	2.12	12	15.69	2.96	134	15.77	2.05	126	15.70	1.97	8	16.80	2.96	0.74000	0.43000
Urinary system cancers - bladder	666	15.70	2.51	73	15.38	3.06	593	15.74	2.43	559	15.67	2.39	34	16.80	2.97	0.01700	0.01700
Urinary system cancers - kidney	521	16.30	3.04	60	15.40	2.79	461	16.42	3.06	429	16.30	3.04	32	17.95	2.83	0.00510	0.00060
Urinary tract infections	17364	14.80	2.44	6387	13.91	1.95	10977	15.31	2.55	10621	15.25	2.51	356	17.03	3.00	<2e-16	<2e-16
Uveitis and ocular inflammation	295	15.11	2.67	79	14.48	2.58	216	15.34	2.67	210	15.25	2.60	6	18.22	3.91	0.00150	0.02100
Varicose veins of lower extremity	231	16.22	3.01	52	15.02	2.43	179	16.57	3.08	173	16.57	3.08	6	16.63	3.22	0.00026	0.66000
Viral infection	3098	15.00	2.62	781	13.71	1.81	2317	15.43	2.70	2201	15.30	2.62	116	17.76	3.22	<2e-16	<2e-16
