# Supplementary material for: Association of red blood cell distribution width with hospital admission and in-hospital mortality across all-cause adult emergency department visits
Source: JAMIA Open. 2023 Jul 13;6(3):ooad053. doi: 10.1093/jamiaopen/ooad053 (PMC10368803; doi:10.1093/jamiaopen/ooad053)
Supplement: ooad053_Supplementary_Data [file ooad053_supplementary_data.zip › TableS2.csv]

Feature	mean_weights	ci_upper	ci_lower
wbc	4.52	4.58	4.45
bun	3.70	3.74	3.67
glucose	3.37	3.42	3.33
rdw	3.05	3.08	3.02
cr	1.90	1.94	1.87
Resp	1.68	1.74	1.62
PatientAge	1.46	1.46	1.45
hg	-1.38	-1.34	-1.42
BPSystolic	-1.14	-1.09	-1.19
BPDiastolic	-1.07	-1.03	-1.11
HipPelvicFracture	1.06	1.07	1.06
cl	-0.98	-0.93	-1.02
na	-0.93	-0.87	-0.98
PatientPulse	0.78	0.83	0.73
co2	-0.75	-0.69	-0.80
MultipleSclerosisandTransverseMyelitis	0.59	0.60	0.58
mcv	0.58	0.64	0.53
AcuteMyocardialInfarction	0.56	0.57	0.56
platelets	0.55	0.59	0.51
CerebralPalsy	0.50	0.52	0.47
StrokeTransientIschemicAttack	0.47	0.48	0.47
SchizophreniaandOtherPsychoticDisorders	-0.47	-0.46	-0.48
LungCancer	0.46	0.46	0.46
SickleCellDisease	-0.44	-0.43	-0.45
mchc	-0.44	-0.41	-0.48
OtherDevelopmentalDelays	0.43	0.47	0.39
k	0.40	0.46	0.33
Sex	0.38	0.38	0.37
IntellectualDisabilitiesandRelatedConditions	0.37	0.39	0.35
HepatitisD	0.37	0.42	0.32
LeukemiasandLymphomas	0.36	0.36	0.35
SpinaBifidaandOtherCongenitalAnomaliesoftheNervousSystem	0.34	0.35	0.33
ChronicObstructivePulmonaryDiseaseAndBronchiectasis	0.33	0.33	0.32
SpinalCordInjury	0.30	0.31	0.30
BipolarDisorder	-0.30	-0.30	-0.31
FemaleMaleBreastCancer	0.29	0.30	0.29
CysticFibrosisandOtherMetabolicDevelopmentalDisorders	0.28	0.28	0.27
Anemia	0.27	0.28	0.27
TraumaticBrainInjuryandNonpsychoticMentalDisordersduetoBrainDamage	-0.27	-0.27	-0.28
LiverDiseaseCirrhosisandOtherLiverConditionsexceptViralHepatitis	0.27	0.27	0.26
AutismSpectrumDisorders	-0.25	-0.23	-0.28
BenignProstaticHyperplasia	-0.25	-0.25	-0.25
PressureandChronicUlcers	0.24	0.24	0.23
HepatitisBchronic	0.23	0.25	0.20
ColorectalCancer	0.23	0.23	0.22
MobilityImpairments	0.22	0.23	0.22
MuscularDystrophy	0.22	0.27	0.17
ADHDConductDisordersandHyperkineticSyndrome	-0.22	-0.21	-0.22
OpioidUseDisorderOUD1	0.21	0.25	0.17
ProstateCancer	-0.21	-0.21	-0.21
ChronicKidneyDisease	0.21	0.21	0.21
SpO2	-0.21	-0.16	-0.25
HeartFailure	0.20	0.20	0.20
PostTraumaticStressDisorderPTSD	-0.20	-0.19	-0.20
HepatitisCunspecified	-0.19	-0.17	-0.20
Schizophrenia	-0.18	-0.17	-0.20
Epilepsy	0.18	0.18	0.17
`Sensory—BlindnessandVisualImpairment`	-0.17	-0.17	-0.18
Hyperlipidemia	-0.17	-0.17	-0.18
TobaccoUse	-0.17	-0.16	-0.17
mch	0.16	0.21	0.12
PeripheralVascularDiseasePVD	-0.16	-0.16	-0.17
AnxietyDisorders	-0.15	-0.15	-0.16
`Sensory—DeafnessandHearingImpairment`	-0.15	-0.14	-0.15
Cataract	-0.14	-0.14	-0.15
RheumatoidArthritisOsteoarthritis	-0.13	-0.12	-0.13
FibromyalgiaandChronicPainandFatigue	-0.13	-0.12	-0.13
`OUD3—OpioidrelatedHospitalizationsEDVisits`	0.12	0.16	0.09
PatientBMI	-0.10	-0.04	-0.16
AlzheimersDiseaseAndRelatedDisordersOrSenileDementia	0.10	0.10	0.09
HumanImmunodeficiencyVirusandorAcquiredImmunodeficiencySyndromeHIVAIDS	0.09	0.10	0.09
ViralHepatitisGeneral	0.09	0.11	0.07
HepatitisBacuteorunspecified	-0.08	-0.05	-0.11
MigraineandChronicHeadache	-0.08	-0.07	-0.08
Glaucoma.x	-0.07	-0.07	-0.08
EndometrialCancer	0.07	0.09	0.06
AtrialFibrillation	0.07	0.07	0.07
HepatitisCacute	0.07	0.10	0.03
Asthma.x	0.06	0.07	0.06
`OUD4—UtilizationofMedicationAssistedTherapyMAT`	0.06	0.11	0.01
LearningDisabilities	0.05	0.09	0.02
AlzheimersDisease	0.05	0.05	0.04
HepatitisCchronic	-0.05	-0.03	-0.07
DepressiveDisorders	-0.04	-0.04	-0.05
`OUD2—DiagnosisandProcedurecodebasisforOUD`	0.04	0.07	0.02
HepatitisE	0.04	0.11	-0.03
Diabetes	-0.04	-0.04	-0.04
PatientTemperature	0.04	0.09	-0.02
HepatitisA	-0.04	0.01	-0.08
Hypertension	0.03	0.03	0.02
Osteoporosis.x	-0.03	-0.02	-0.03
IschemicHeartDisease	0.03	0.03	0.02
PersonalityDisorders	-0.02	-0.02	-0.03
AlcoholUseDisorders	0.02	0.03	0.02
Depression	-0.02	-0.01	-0.03
DrugUseDisorders	-0.02	-0.01	-0.03
AcquiredHypothyroidism	0.02	0.02	0.01
Obesity.x	-0.01	-0.01	-0.02
