# Supplementary material for: Association of red blood cell distribution width with hospital admission and in-hospital mortality across all-cause adult emergency department visits
Source: JAMIA Open. 2023 Jul 13;6(3):ooad053. doi: 10.1093/jamiaopen/ooad053 (PMC10368803; doi:10.1093/jamiaopen/ooad053)
Supplement: ooad053_Supplementary_Data [file ooad053_supplementary_data.zip › TableS3.csv]

Feature	mean_weights	ci_upper	ci_lower
PatientPulse	-2.41	-2.34	-2.47
BPSystolic	-1.58	-1.53	-1.63
BPDiastolic	-1.49	-1.44	-1.54
SickleCellDisease	-1.35	-1.31	-1.40
MultipleSclerosisandTransverseMyelitis	-1.34	-1.28	-1.39
PostTraumaticStressDisorderPTSD	-1.15	-1.11	-1.19
bun	1.10	1.16	1.05
CerebralPalsy	-1.02	-0.96	-1.07
ADHDConductDisordersandHyperkineticSyndrome	-0.97	-0.92	-1.02
Schizophrenia	-0.93	-0.88	-0.98
rdw	0.88	0.94	0.82
LearningDisabilities	-0.87	-0.82	-0.93
HumanImmunodeficiencyVirusandorAcquiredImmunodeficiencySyndromeHIVAIDS	-0.84	-0.80	-0.89
OtherDevelopmentalDelays	-0.82	-0.77	-0.89
platelets	-0.77	-0.71	-0.84
SpinaBifidaandOtherCongenitalAnomaliesoftheNervousSystem	-0.74	-0.70	-0.79
SpinalCordInjury	-0.74	-0.70	-0.77
IntellectualDisabilitiesandRelatedConditions	-0.72	-0.66	-0.78
TraumaticBrainInjuryandNonpsychoticMentalDisordersduetoBrainDamage	-0.69	-0.65	-0.74
co2	-0.67	-0.62	-0.73
AutismSpectrumDisorders	-0.67	-0.61	-0.73
wbc	0.66	0.72	0.60
hg	-0.63	-0.57	-0.69
mchc	-0.59	-0.54	-0.65
`Sensory—BlindnessandVisualImpairment`	-0.56	-0.52	-0.60
BipolarDisorder	-0.55	-0.52	-0.59
PersonalityDisorders	-0.55	-0.51	-0.59
HepatitisA	-0.54	-0.49	-0.60
CysticFibrosisandOtherMetabolicDevelopmentalDisorders	-0.51	-0.47	-0.55
EndometrialCancer	-0.49	-0.44	-0.54
PatientAge	0.47	0.51	0.43
HipPelvicFracture	-0.45	-0.42	-0.48
HepatitisD	-0.44	-0.38	-0.50
MigraineandChronicHeadache	-0.44	-0.41	-0.47
HepatitisBchronic	-0.43	-0.39	-0.47
`OUD2—DiagnosisandProcedurecodebasisforOUD`	-0.41	-0.36	-0.45
cr	0.41	0.45	0.36
SpO2	-0.40	-0.34	-0.45
glucose	0.39	0.45	0.34
HepatitisBacuteorunspecified	-0.38	-0.33	-0.44
Obesity.x	-0.38	-0.36	-0.40
HepatitisCacute	-0.38	-0.32	-0.43
MuscularDystrophy	-0.37	-0.31	-0.44
Asthma.x	-0.37	-0.34	-0.40
PatientBMI	-0.37	-0.30	-0.44
cl	-0.36	-0.31	-0.41
na	-0.34	-0.29	-0.39
SchizophreniaandOtherPsychoticDisorders	-0.34	-0.30	-0.38
HepatitisCunspecified	-0.33	-0.28	-0.38
FemaleMaleBreastCancer	-0.31	-0.28	-0.34
ProstateCancer	-0.30	-0.27	-0.33
TobaccoUse	-0.29	-0.27	-0.32
Resp	0.29	0.35	0.24
PatientTemperature	-0.28	-0.22	-0.34
LungCancer	0.28	0.32	0.24
Epilepsy	-0.27	-0.24	-0.31
ChronicKidneyDisease	0.27	0.29	0.24
LiverDiseaseCirrhosisandOtherLiverConditionsexceptViralHepatitis	0.26	0.28	0.24
AlzheimersDiseaseAndRelatedDisordersOrSenileDementia	0.25	0.27	0.22
MobilityImpairments	-0.24	-0.21	-0.27
Osteoporosis.x	-0.23	-0.21	-0.25
DrugUseDisorders	-0.22	-0.19	-0.26
Anemia	0.22	0.25	0.20
LeukemiasandLymphomas	0.22	0.24	0.20
mch	-0.20	-0.15	-0.24
HepatitisE	-0.18	-0.12	-0.25
HepatitisCchronic	-0.18	-0.14	-0.22
Diabetes	-0.17	-0.16	-0.19
`Sensory—DeafnessandHearingImpairment`	-0.17	-0.14	-0.19
ColorectalCancer	-0.16	-0.13	-0.19
AlzheimersDisease	-0.16	-0.12	-0.20
Glaucoma.x	-0.16	-0.13	-0.19
AlcoholUseDisorders	-0.15	-0.13	-0.18
Hyperlipidemia	-0.14	-0.12	-0.16
AtrialFibrillation	0.13	0.16	0.11
AcuteMyocardialInfarction	0.13	0.16	0.10
FibromyalgiaandChronicPainandFatigue	-0.12	-0.10	-0.14
PressureandChronicUlcers	0.11	0.13	0.09
Hypertension	-0.10	-0.07	-0.12
ChronicObstructivePulmonaryDiseaseAndBronchiectasis	0.09	0.12	0.07
StrokeTransientIschemicAttack	0.09	0.11	0.07
PeripheralVascularDiseasePVD	0.09	0.11	0.07
IschemicHeartDisease	0.09	0.11	0.07
RheumatoidArthritisOsteoarthritis	-0.09	-0.08	-0.11
ViralHepatitisGeneral	-0.08	-0.05	-0.13
BenignProstaticHyperplasia	-0.08	-0.06	-0.10
`OUD3—OpioidrelatedHospitalizationsEDVisits`	0.08	0.14	0.02
Sex	0.08	0.09	0.06
AcquiredHypothyroidism	-0.07	-0.05	-0.09
HeartFailure	0.07	0.09	0.05
AnxietyDisorders	-0.07	-0.05	-0.09
Cataract	-0.05	-0.02	-0.08
Depression	0.04	0.06	0.01
k	0.04	0.10	-0.02
DepressiveDisorders	-0.03	0.00	-0.06
`OUD4—UtilizationofMedicationAssistedTherapyMAT`	-0.03	0.03	-0.08
OpioidUseDisorderOUD1	-0.02	0.02	-0.06
mcv	-0.01	0.04	-0.05
