# Supplementary material for: Association of red blood cell distribution width with hospital admission and in-hospital mortality across all-cause adult emergency department visits
Source: JAMIA Open. 2023 Jul 13;6(3):ooad053. doi: 10.1093/jamiaopen/ooad053 (PMC10368803; doi:10.1093/jamiaopen/ooad053)
Supplement: ooad053_Supplementary_Data [file ooad053_supplementary_data.zip › TableS4.csv]

Feature	mean_gain	ci_upper	ci_lower
glucose	0.30	0.31	0.29
bun	0.08	0.08	0.07
PatientTemperature	0.06	0.06	0.05
wbc	0.05	0.05	0.05
rdw	0.05	0.05	0.04
hg	0.04	0.04	0.04
PatientAge	0.04	0.04	0.03
cr	0.04	0.04	0.03
cl	0.03	0.03	0.03
na	0.03	0.03	0.03
SpO2	0.03	0.03	0.02
Resp	0.02	0.02	0.02
BPSystolic	0.02	0.02	0.02
platelets	0.02	0.02	0.02
co2	0.02	0.02	0.02
k	0.02	0.02	0.02
PatientPulse	0.02	0.02	0.02
BPDiastolic	0.02	0.02	0.02
mcv	0.01	0.02	0.01
PatientBMI	0.01	0.02	0.01
mchc	0.01	0.01	0.01
mch	0.01	0.01	0.01
Anemia	0.01	0.01	0.01
Sex	0.01	0.01	0.01
ChronicKidneyDisease	0.01	0.01	0.01
StrokeTransientIschemicAttack	0.00	0.00	0.00
IschemicHeartDisease	0.00	0.00	0.00
HeartFailure	0.00	0.00	0.00
Hypertension	0.00	0.00	0.00
AcuteMyocardialInfarction	0.00	0.00	0.00
AnxietyDisorders	0.00	0.00	0.00
HipPelvicFracture	0.00	0.00	0.00
LiverDiseaseCirrhosisandOtherLiverConditionsexceptViralHepatitis	0.00	0.00	0.00
FibromyalgiaandChronicPainandFatigue	0.00	0.00	0.00
Diabetes	0.00	0.00	0.00
Hyperlipidemia	0.00	0.00	0.00
TobaccoUse	0.00	0.00	0.00
AtrialFibrillation	0.00	0.00	0.00
RheumatoidArthritisOsteoarthritis	0.00	0.00	0.00
DepressiveDisorders	0.00	0.00	0.00
AlzheimersDiseaseAndRelatedDisordersOrSenileDementia	0.00	0.00	0.00
MigraineandChronicHeadache	0.00	0.00	0.00
SchizophreniaandOtherPsychoticDisorders	0.00	0.00	0.00
ChronicObstructivePulmonaryDiseaseAndBronchiectasis	0.00	0.00	0.00
PressureandChronicUlcers	0.00	0.00	0.00
Depression	0.00	0.00	0.00
PeripheralVascularDiseasePVD	0.00	0.00	0.00
BipolarDisorder	0.00	0.00	0.00
Obesity.x	0.00	0.00	0.00
DrugUseDisorders	0.00	0.00	0.00
Asthma.x	0.00	0.00	0.00
AlcoholUseDisorders	0.00	0.00	0.00
Cataract	0.00	0.00	0.00
Epilepsy	0.00	0.00	0.00
MultipleSclerosisandTransverseMyelitis	0.00	0.00	0.00
AcquiredHypothyroidism	0.00	0.00	0.00
`Sensory—DeafnessandHearingImpairment`	0.00	0.00	0.00
OpioidUseDisorderOUD1	0.00	0.00	0.00
MobilityImpairments	0.00	0.00	0.00
Osteoporosis.x	0.00	0.00	0.00
Glaucoma.x	0.00	0.00	0.00
Schizophrenia	0.00	0.00	0.00
BenignProstaticHyperplasia	0.00	0.00	0.00
`OUD3—OpioidrelatedHospitalizationsEDVisits`	0.00	0.00	0.00
LeukemiasandLymphomas	0.00	0.00	0.00
`OUD2—DiagnosisandProcedurecodebasisforOUD`	0.00	0.00	0.00
SickleCellDisease	0.00	0.00	0.00
SpinalCordInjury	0.00	0.00	0.00
ViralHepatitisGeneral	0.00	0.00	0.00
CysticFibrosisandOtherMetabolicDevelopmentalDisorders	0.00	0.00	0.00
FemaleMaleBreastCancer	0.00	0.00	0.00
AlzheimersDisease	0.00	0.00	0.00
ProstateCancer	0.00	0.00	0.00
LungCancer	0.00	0.00	0.00
SpinaBifidaandOtherCongenitalAnomaliesoftheNervousSystem	0.00	0.00	0.00
HepatitisCchronic	0.00	0.00	0.00
PostTraumaticStressDisorderPTSD	0.00	0.00	0.00
HumanImmunodeficiencyVirusandorAcquiredImmunodeficiencySyndromeHIVAIDS	0.00	0.00	0.00
ADHDConductDisordersandHyperkineticSyndrome	0.00	0.00	0.00
TraumaticBrainInjuryandNonpsychoticMentalDisordersduetoBrainDamage	0.00	0.00	0.00
HepatitisCunspecified	0.00	0.00	0.00
`Sensory—BlindnessandVisualImpairment`	0.00	0.00	0.00
ColorectalCancer	0.00	0.00	0.00
PersonalityDisorders	0.00	0.00	0.00
IntellectualDisabilitiesandRelatedConditions	0.00	0.00	0.00
HepatitisBacuteorunspecified	0.00	0.00	0.00
AutismSpectrumDisorders	0.00	0.00	0.00
EndometrialCancer	0.00	0.00	0.00
CerebralPalsy	0.00	0.00	0.00
OtherDevelopmentalDelays	0.00	NA	NA
MuscularDystrophy	0.00	NA	NA
HepatitisCacute	0.00	NA	NA
