# Supplementary material for: Association of red blood cell distribution width with hospital admission and in-hospital mortality across all-cause adult emergency department visits
Source: JAMIA Open. 2023 Jul 13;6(3):ooad053. doi: 10.1093/jamiaopen/ooad053 (PMC10368803; doi:10.1093/jamiaopen/ooad053)
Supplement: ooad053_Supplementary_Data [file ooad053_supplementary_data.zip › TableS5.csv]

Feature	mean_gain	ci_upper	ci_lower
PatientPulse	0.44	0.45	0.42
BPSystolic	0.17	0.18	0.16
BPDiastolic	0.11	0.12	0.10
PatientTemperature	0.10	0.10	0.09
Resp	0.01	0.02	0.01
SpO2	0.01	0.02	0.01
bun	0.01	0.01	0.01
wbc	0.01	0.01	0.01
PatientAge	0.01	0.01	0.01
rdw	0.01	0.01	0.01
glucose	0.01	0.01	0.01
co2	0.01	0.01	0.01
platelets	0.01	0.01	0.01
cr	0.01	0.01	0.01
k	0.01	0.01	0.01
mchc	0.01	0.01	0.01
na	0.01	0.01	0.01
mcv	0.01	0.01	0.01
PatientBMI	0.01	0.01	0.01
hg	0.01	0.01	0.01
cl	0.01	0.01	0.01
mch	0.01	0.01	0.00
Sex	0.00	0.00	0.00
LungCancer	0.00	0.00	0.00
HeartFailure	0.00	0.00	0.00
ChronicKidneyDisease	0.00	0.00	0.00
Hypertension	0.00	0.00	0.00
AlzheimersDiseaseAndRelatedDisordersOrSenileDementia	0.00	0.00	0.00
RheumatoidArthritisOsteoarthritis	0.00	0.00	0.00
Diabetes	0.00	0.00	0.00
IschemicHeartDisease	0.00	0.00	0.00
Anemia	0.00	0.00	0.00
Hyperlipidemia	0.00	0.00	0.00
AtrialFibrillation	0.00	0.00	0.00
FibromyalgiaandChronicPainandFatigue	0.00	0.00	0.00
LiverDiseaseCirrhosisandOtherLiverConditionsexceptViralHepatitis	0.00	0.00	0.00
LeukemiasandLymphomas	0.00	0.00	0.00
ColorectalCancer	0.00	0.00	0.00
StrokeTransientIschemicAttack	0.00	0.00	0.00
AcuteMyocardialInfarction	0.00	0.00	0.00
ChronicObstructivePulmonaryDiseaseAndBronchiectasis	0.00	0.00	0.00
AlzheimersDisease	0.00	0.00	0.00
PeripheralVascularDiseasePVD	0.00	0.00	0.00
AnxietyDisorders	0.00	0.00	0.00
DepressiveDisorders	0.00	0.00	0.00
Obesity.x	0.00	0.00	0.00
Depression	0.00	0.00	0.00
AcquiredHypothyroidism	0.00	0.00	0.00
Cataract	0.00	0.00	0.00
`Sensory—DeafnessandHearingImpairment`	0.00	NA	NA
BenignProstaticHyperplasia	0.00	NA	NA
DrugUseDisorders	0.00	NA	NA
Glaucoma.x	0.00	NA	NA
TobaccoUse	0.00	NA	NA
ViralHepatitisGeneral	0.00	NA	NA
Epilepsy	0.00	NA	NA
OpioidUseDisorderOUD1	0.00	NA	NA
`OUD3—OpioidrelatedHospitalizationsEDVisits`	0.00	NA	NA
`OUD2—DiagnosisandProcedurecodebasisforOUD`	0.00	NA	NA
EndometrialCancer	0.00	NA	NA
FemaleMaleBreastCancer	0.00	NA	NA
ProstateCancer	0.00	NA	NA
Osteoporosis.x	0.00	NA	NA
HipPelvicFracture	0.00	NA	NA
MigraineandChronicHeadache	0.00	NA	NA
SchizophreniaandOtherPsychoticDisorders	0.00	NA	NA
BipolarDisorder	0.00	NA	NA
SickleCellDisease	0.00	NA	NA
TraumaticBrainInjuryandNonpsychoticMentalDisordersduetoBrainDamage	0.00	NA	NA
PersonalityDisorders	0.00	NA	NA
MuscularDystrophy	0.00	NA	NA
